# Supplementary material for: A New Kv1.3 Channel Blocker from the Venom of the Ant Tetramorium bicarinatum
Source: Toxins (Basel). 2025 Jul 30;17(8):379. doi: 10.3390/toxins17080379 (PMC12389897; doi:10.3390/toxins17080379)
Supplement: Supplementary file 1 [file toxins-17-00379-s001.zip]

Archive with 1 entries (1 files):
- toxins-3728793-supplementary.pdf
